# Supplementary material for: The bromo-adjacent homology domains of PBRM1 associate with histone tails and contribute to PBAF-mediated gene regulation
Source: J Biol Chem. 2023 Jun 30;299(8):104996. doi: 10.1016/j.jbc.2023.104996 (PMC10425938; doi:10.1016/j.jbc.2023.104996)
Supplement: Supporting Table S1 [file mmc1.xlsx]

## Sheet: Sheet1
Primer	Sequence
PBRM1 RT F	GCATCCCACCACCGGG
PBRM1 RT R	CCCCAAAACTCCCACCTGTT
PBRM1 3' UTR RT F	ACTTGTGTTTGTTTCATGTGCCT
PBRM1 3' UTR RT R	ACCACCTTTCAAAGAAAGCACT
FLAG PBRM1 RT F	ACTACAAAGACCATGACGGTG
FLAG PBRM1 RT R	GCTCTTCTTCTCTTGGAACCCA
SMARTvector F	CCAGCAACCCAAAGTCTACTCT
SMARTvector R	GGCATAAAGCAGGGTTCTCC
STC1 RT F	GACACAGATGGGATGTATGAC
STC1 RT R	GAATGGCGAGGAAGACCTTGG
SAMD9L RT F	CTGGGATTCTGAGCATCCTTTC
SAMD9L RT R	TCACATGCTCTTTGGTCCAGTC
IGFBP1 RT F	CTGCGTGCAGGAGTCTGA
IGFBP1 RT R	TCCTCCTCAGTTATCTCCGTG
IGFBP3 RT F	GTCCAAGCGGGAGACAGAATAT
IGFBP3 RT R	CCTGGGACTCAGCACATTGA
MCM8 RT F	GAAGCAACCAAAGAAGACGC
MCM8 RT R	TGTTGCTCATTCCAGAACCA
CCNA1 RT F	GCTAGGGCTGCTAACTGCAA
CCNA1 RT R	GGAAGGCATTTTCTGATCCA
BCL2 RT F	CTGCACCTGACGCCCTTCACC
BCL2 RT R	CACATGACCCCACCGAACTCAAAGA
BMF RT F	GTGGCAACATCAAGCAGAGGTA
BMF RT R	CGGTGGAACTGGTCTGCAA
COL24A1 RT F	CCCAGCACGAATCTGCAAAG
COL24A1 RT R	GTCTGGCCACCAGCACTGAA
CNTN6 RT F	AAACTGGTAATTCTGCTGCCA
CNTN6 RT R	ATGACATCATGTGGCTCCTG
IFNGR1 RT F	TCTTTGGGTCAGAGTTAAAGCCA
IFNGR1 RT R	TTCCATCTCGGCATACAGCAA
IRF1 RT F	CTGTGCGAGTGTACCGGATG
IRF1 RT R	ATCCCCACATGACTTCCTCTT
